# Supplementary material for: ZFP36 loss-mediated BARX1 stabilization promotes malignant phenotypes by transactivating master oncogenes in NSCLC
Source: Cell Death Dis. 2023 Aug 16;14(8):527. doi: 10.1038/s41419-023-06044-z (PMC10432398; doi:10.1038/s41419-023-06044-z)
Supplement: Supplementary file 2 — Supplementary file 1 [file 41419_2023_6044_MOESM2_ESM.xlsx]

## Sheet: DEGs
row.names(tT)	logFC	AveExpr	t	P.Value	adj.P.Val	B	regulated
FGB	4.37076	1.52643	6.42587	3.01e-10	1.14e-09	12.3715	Up-Regulated
FGL1	4.08676	1.26231	8.30599	7.41e-16	4.57e-15	24.988	Up-Regulated
TFF1	4.06173	2.41761	6.67819	6.47e-11	2.61e-10	13.9295	Up-Regulated
BARX1	4.03854	0.810031	6.32726	5.4e-10	2.01e-09	11.9284	Up-Regulated
MMP12	4.01027	3.94488	12.2482	8.44e-31	1.56e-29	59.0076	Up-Regulated
CXCL13	3.56403	4.65608	11.5827	5.12e-28	7.8e-27	52.6597	Up-Regulated
KCNU1	3.15668	-2.55285	3.14979	0.0018496	0.00340649	-1.82661	Up-Regulated
IL22RA2	3.10537	-0.748308	9.51374	5.74e-20	4.88e-19	34.4194	Up-Regulated
S100P	3.04916	6.38293	7.19345	1.99e-12	9.17e-12	17.2227	Up-Regulated
PAH	3.00805	-2.47784	6.20574	1.16e-09	4.15e-09	11.1334	Up-Regulated
MAGEA12	2.95488	-0.89254	2.79987	0.00543731	0.00936328	-3.07713	Up-Regulated
GLB1L3	2.95312	-0.407881	6.24193	8.51e-10	3.09e-09	11.2983	Up-Regulated
GPX2	2.91146	4.01155	5.9137	5.75e-09	1.92e-08	9.43612	Up-Regulated
ETNPPL	2.90365	-1.87754	4.13268	4.6e-05	0.000103474	1.23501	Up-Regulated
INHA	2.7354	0.427001	6.72472	4.38e-11	1.79e-10	14.2243	Up-Regulated
NR0B1	2.73042	-1.05941	4.05195	6.38e-05	0.000141264	0.705133	Up-Regulated
INSL4	2.65378	-1.30352	2.82548	0.00501669	0.0086858	-3.03159	Up-Regulated
BPIFA2	2.54365	0.546732	6.17918	1.28e-09	4.57e-09	10.9697	Up-Regulated
SLC2A5	2.47929	1.28951	12.4034	1.84e-31	3.56e-30	60.5168	Up-Regulated
CXCL14	2.39423	5.211	6.42147	2.84e-10	1.08e-09	12.3686	Up-Regulated
FCRL5	2.36226	0.707717	9.38881	1.42e-19	1.17e-18	33.4242	Up-Regulated
ZIC3	2.21748	-3.85084	2.43662	0.0159016	0.0254863	-3.7285	Up-Regulated
ADAMDEC1	2.21698	2.62338	8.02425	5.82e-15	3.31e-14	22.9517	Up-Regulated
MMP9	2.16615	5.74753	9.35081	1.93e-19	1.57e-18	33.116	Up-Regulated
FDCSP	2.10586	2.72526	5.356	1.26e-07	3.69e-07	6.54836	Up-Regulated
CD19	1.97946	1.33613	8.28276	8.56e-16	5.26e-15	24.8372	Up-Regulated
IGLL5	1.967	6.20532	7.80566	2.83e-14	1.52e-13	21.397	Up-Regulated
AIM2	1.86396	2.60116	7.03166	5.83e-12	2.58e-11	16.1669	Up-Regulated
MZB1	1.85402	4.84961	7.84663	2.11e-14	1.14e-13	21.6863	Up-Regulated
FOXG1	1.80037	-3.86904	2.81249	0.00529082	0.00913107	-3.09181	Up-Regulated
CD79A	1.76177	4.9413	7.32644	8.07e-13	3.85e-12	18.1056	Up-Regulated
MCHR1	1.75609	-1.04758	8.15933	2.18e-15	1.28e-14	23.9322	Up-Regulated
CILP	1.72118	1.99477	5.98662	3.78e-09	1.29e-08	9.84418	Up-Regulated
FCRL2	1.71466	0.117306	6.63264	7.64e-11	3.07e-10	13.6497	Up-Regulated
FCRLA	1.70521	0.855581	6.50228	1.73e-10	6.71e-10	12.8535	Up-Regulated
TNFRSF17	1.6993	2.35606	6.95184	9.85e-12	4.27e-11	15.6534	Up-Regulated
CCR8	1.68084	0.303964	8.55476	1.11e-16	7.4e-16	26.8661	Up-Regulated
PAX5	1.67043	-0.396511	6.01306	3.24e-09	1.11e-08	9.99322	Up-Regulated
IL4I1	1.66687	3.70718	8.51036	1.52e-16	9.98e-16	26.5392	Up-Regulated
GPR84	1.57248	1.53544	8.18938	1.72e-15	1.03e-14	24.1507	Up-Regulated
RP11-812E19.9	1.54963	1.52473	5.20208	2.81e-07	7.95e-07	5.75795	Up-Regulated
TDO2	1.51687	0.989643	7.59453	1.26e-13	6.44e-13	19.9259	Up-Regulated
FCRL4	1.49545	-2.27889	4.28703	2.17e-05	5.04e-05	1.82153	Up-Regulated
POU2AF1	1.47998	2.4849	6.36845	3.92e-10	1.47e-09	12.0525	Up-Regulated
MS4A1	1.45759	1.55949	4.59824	5.25e-06	1.3e-05	2.85296	Up-Regulated
CHRNA6	1.43551	-2.3041	6.80808	2.64e-11	1.1e-10	14.7903	Up-Regulated
PNOC	1.42479	0.412929	6.32255	5.19e-10	1.93e-09	11.7798	Up-Regulated
SAA2	1.33497	1.22223	3.79165	0.000165666	0.000349042	-0.424815	Up-Regulated
SIRPG	1.32337	1.7775	7.16725	2.37e-12	1.09e-11	17.0504	Up-Regulated
CALML3	1.31214	-2.4083	2.71063	0.00697063	0.0118356	-3.63487	Up-Regulated
KLK12	1.29242	0.350839	2.40436	0.0165604	0.0264823	-4.60663	Up-Regulated
IL2RA	1.25017	2.66666	6.68111	5.63e-11	2.28e-10	13.9488	Up-Regulated
TLR10	1.19387	0.702523	5.39607	9.98e-08	2.95e-07	6.66763	Up-Regulated
CCL19	1.18866	5.4164	4.40189	1.28e-05	3.05e-05	2.00064	Up-Regulated
TNFRSF9	1.18649	1.13284	5.96932	4.18e-09	1.42e-08	9.74696	Up-Regulated
CD27	1.15376	3.82096	6.45689	2.28e-10	8.77e-10	12.5809	Up-Regulated
PLA2G2D	1.07671	2.20539	3.65015	0.000286094	0.00058564	-0.938108	Up-Regulated
MMP7	1.06149	5.5447	3.48725	0.000525437	0.00103991	-1.50611	Up-Regulated
SAA1	1.05855	4.10797	3.12157	0.00188986	0.00347597	-2.69026	Up-Regulated
HAPLN3	1.05582	3.61688	7.1054	3.58e-12	1.61e-11	16.6456	Up-Regulated
LTA	1.0546	0.508563	5.83064	9.24e-09	3.03e-08	8.97596	Up-Regulated
WNT10A	1.04442	1.26761	4.10257	4.68e-05	0.000105089	0.768549	Up-Regulated
CTLA4	1.02935	2.04993	5.53438	4.76e-08	1.46e-07	7.38512	Up-Regulated
SFTPC	-8.41163	7.02659	-14.4363	1.69e-40	6.08e-39	81.1683	Down-Regulated
FABP4	-6.10718	2.63522	-22.5018	1.01e-80	1.94e-77	173.235	Down-Regulated
SCGB1A1	-5.63195	6.36811	-10.3159	5.75e-23	6.11e-22	41.1453	Down-Regulated
MCEMP1	-5.05394	3.16384	-18.1219	2.33e-58	3.46e-56	122.037	Down-Regulated
HHIP	-4.81357	0.460909	-12.9233	1.09e-33	2.46e-32	65.6056	Down-Regulated
ADH1B	-4.78116	3.3003	-13.1466	1.14e-34	2.77e-33	67.8436	Down-Regulated
ADAMTS8	-4.51745	1.06048	-16.6713	3.64e-51	2.96e-49	105.573	Down-Regulated
TRHDE	-4.43549	-2.87324	-14.4077	4.15e-40	1.44e-38	80.2871	Down-Regulated
RSPO1	-4.18237	-1.08227	-17.1788	1.85e-53	1.77e-51	110.829	Down-Regulated
TNR	-4.17471	-3.58017	-15.8138	9.56e-47	5.45e-45	95.4675	Down-Regulated
RETN	-4.08999	2.48701	-14.2103	2.06e-39	6.78e-38	78.689	Down-Regulated
PI16	-4.04194	-0.471145	-13.9467	3.61e-38	1.1e-36	75.8478	Down-Regulated
CCDC141	-3.98363	-2.44472	-16.9689	1.26e-52	1.14e-50	108.915	Down-Regulated
MARCO	-3.96573	5.72347	-14.2995	6.92e-40	2.36e-38	79.7697	Down-Regulated
COL6A6	-3.72155	0.621431	-13.5814	1.29e-36	3.55e-35	72.2939	Down-Regulated
FMO2	-3.70286	3.75192	-17.8472	5.54e-57	7.03e-55	118.888	Down-Regulated
LRRN3	-3.55606	0.231356	-16.573	1.14e-50	8.97e-49	104.44	Down-Regulated
NTNG1	-3.51108	-1.64062	-11.5906	5.41e-28	8.23e-27	52.6046	Down-Regulated
DNAH9	-3.50651	-2.10915	-8.80234	1.64e-17	1.16e-16	28.7372	Down-Regulated
FPR2	-3.39175	0.762369	-15.1626	6.74e-44	3.1e-42	88.9441	Down-Regulated
C1orf87	-3.31208	-1.43643	-9.23927	6.81e-19	5.31e-18	31.8908	Down-Regulated
FAM216B	-3.2937	0.568796	-8.68634	4.15e-17	2.85e-16	27.8236	Down-Regulated
OGN	-3.27162	1.47477	-11.5638	6.06e-28	9.2e-27	52.4883	Down-Regulated
DNASE2B	-3.25338	-0.279911	-12.9292	1.37e-33	3.06e-32	65.3878	Down-Regulated
SIRPB1	-3.22488	1.06893	-16.0659	3.19e-48	2.02e-46	98.8385	Down-Regulated
EMR1	-3.22006	0.42519	-14.3946	2.52e-40	8.88e-39	80.7717	Down-Regulated
CHRDL1	-3.18067	3.24382	-11.6771	2.09e-28	3.28e-27	53.5418	Down-Regulated
MFAP4	-3.14575	6.63753	-14.8855	1.32e-42	5.58e-41	85.9896	Down-Regulated
CCL23	-3.10234	1.73209	-13.8927	5.09e-38	1.53e-36	75.5022	Down-Regulated
ART4	-3.04753	-0.916389	-13.1395	1.23e-34	2.97e-33	67.7717	Down-Regulated
ANGPTL1	-3.04744	0.752177	-16.3052	2.21e-49	1.55e-47	101.49	Down-Regulated
DMBT1	-2.99589	4.07666	-7.09888	3.74e-12	1.69e-11	16.6015	Down-Regulated
ERICH3	-2.99404	-1.36812	-7.68168	7.37e-14	3.83e-13	20.4611	Down-Regulated
ABI3BP	-2.98706	2.67789	-14.9772	4.9e-43	2.13e-41	86.9729	Down-Regulated
OLR1	-2.98286	4.78466	-14.4583	1.28e-40	4.65e-39	81.4439	Down-Regulated
MRC1	-2.96758	5.28594	-13.2093	5.76e-35	1.42e-33	68.5238	Down-Regulated
EFCAB1	-2.93613	-0.524663	-8.57906	9.14e-17	6.11e-16	27.0422	Down-Regulated
ACKR1	-2.87758	3.60249	-10.8315	5.38e-25	6.52e-24	45.7654	Down-Regulated
CCL14	-2.86311	-0.234698	-11.8679	3.55e-29	5.87e-28	55.302	Down-Regulated
IL5RA	-2.84998	-0.950406	-11.0572	6.92e-26	8.94e-25	47.7962	Down-Regulated
STAC	-2.76861	1.8236	-11.4906	1.21e-27	1.8e-26	51.8043	Down-Regulated
SIGLEC11	-2.76675	-0.379333	-13.9916	1.92e-38	5.93e-37	76.4705	Down-Regulated
VSIG4	-2.75834	5.81796	-14.0428	1.04e-38	3.28e-37	77.0825	Down-Regulated
PTCRA	-2.75516	0.0232484	-14.1716	3.16e-39	1.03e-37	78.2638	Down-Regulated
ZBED2	-2.74951	2.13688	-12.709	8.92e-33	1.89e-31	63.5195	Down-Regulated
C7	-2.73122	4.84423	-9.43112	9.99e-20	8.32e-19	33.7685	Down-Regulated
PTGFR	-2.70684	-0.0791126	-10.2963	6.35e-23	6.73e-22	41.0432	Down-Regulated
MSR1	-2.66151	4.34032	-14.5174	6.83e-41	2.52e-39	82.0695	Down-Regulated
GIMAP8	-2.62273	3.56807	-19.0609	4.22e-63	9.87e-61	132.893	Down-Regulated
GFRA1	-2.59802	-0.27681	-9.13462	1.12e-18	8.63e-18	31.3798	Down-Regulated
MS4A2	-2.57149	1.07942	-10.4098	2.36e-23	2.58e-22	42.0242	Down-Regulated
NTRK3	-2.56639	-2.91322	-11.774	8.24e-29	1.33e-27	54.466	Down-Regulated
SLC24A4	-2.55123	-2.36273	-13.67	5.07e-37	1.44e-35	73.2208	Down-Regulated
CD52	-2.54373	6.86602	-15.5627	8.29e-46	4.45e-44	93.313	Down-Regulated
SPN	-2.54198	3.19334	-15.2442	2.7e-44	1.3e-42	89.8517	Down-Regulated
DPEP2	-2.49878	2.12048	-16.389	8.66e-50	6.31e-48	102.422	Down-Regulated
DCSTAMP	-2.46323	0.449941	-10.4053	2.43e-23	2.66e-22	41.9924	Down-Regulated
OSCAR	-2.44868	3.92028	-14.3822	2.88e-40	1.01e-38	80.6406	Down-Regulated
KCNJ5	-2.43645	1.49195	-11.3492	4.55e-27	6.5e-26	50.4914	Down-Regulated
MS4A7	-2.43148	4.4368	-15.2234	3.39e-44	1.62e-42	89.6261	Down-Regulated
CPED1	-2.41379	1.8728	-14.5671	4.02e-41	1.52e-39	82.5964	Down-Regulated
CLEC12A	-2.41345	1.68298	-11.5585	6.37e-28	9.66e-27	52.4389	Down-Regulated
COL6A5	-2.4117	-0.0238241	-9.21013	6.21e-19	4.86e-18	31.9652	Down-Regulated
CD300C	-2.36977	2.61512	-13.8375	8.88e-38	2.63e-36	74.9493	Down-Regulated
CPA3	-2.36717	4.74486	-9.36358	1.74e-19	1.42e-18	33.2194	Down-Regulated
TPSB2	-2.36584	4.30465	-8.89868	7.4e-18	5.39e-17	29.5198	Down-Regulated
LILRA5	-2.34163	2.45945	-14.1187	4.67e-39	1.5e-37	77.8738	Down-Regulated
DTHD1	-2.30609	-0.613735	-7.93661	1.11e-14	6.19e-14	22.3134	Down-Regulated
IL7R	-2.3025	4.56193	-12.4162	1.62e-31	3.14e-30	60.6414	Down-Regulated
TPSAB1	-2.28882	4.42521	-9.88697	2.18e-21	2.07e-20	37.5486	Down-Regulated
OMG	-2.26312	0.466217	-8.92435	6.03e-18	4.42e-17	29.7204	Down-Regulated
GIMAP6	-2.26255	4.10833	-16.9336	1.88e-52	1.68e-50	108.519	Down-Regulated
TLR8	-2.2543	2.04457	-11.1583	2.68e-26	3.59e-25	48.7353	Down-Regulated
FAM92B	-2.25286	1.02486	-7.22258	1.65e-12	7.65e-12	17.4064	Down-Regulated
ANKRD33B	-2.24945	0.0363813	-11.8545	3.81e-29	6.3e-28	55.2296	Down-Regulated
ALOX5AP	-2.2351	5.96778	-12.925	1.02e-33	2.31e-32	65.6669	Down-Regulated
COLEC12	-2.22304	3.85715	-11.3355	5.17e-27	7.34e-26	50.3646	Down-Regulated
MAP1LC3C	-2.21372	1.72489	-8.5594	1.04e-16	6.95e-16	26.9099	Down-Regulated
TSPAN19	-2.21304	-1.63863	-5.59514	3.68e-08	1.14e-07	7.6698	Down-Regulated
PTGDS	-2.18576	5.97347	-10.3998	2.54e-23	2.77e-22	41.9509	Down-Regulated
RASGRP4	-2.17848	1.039	-14.3799	2.95e-40	1.03e-38	80.6162	Down-Regulated
CTSG	-2.16457	0.768202	-7.93566	1.15e-14	6.4e-14	22.2812	Down-Regulated
GIMAP1	-2.1491	2.24151	-16.148	1.28e-48	8.3e-47	99.7466	Down-Regulated
HK3	-2.14631	3.53135	-11.4907	1.21e-27	1.8e-26	51.8055	Down-Regulated
SLC6A20	-2.1419	0.327258	-6.04935	2.63e-09	9.1e-09	10.1963	Down-Regulated
TMEM150B	-2.13329	2.28802	-12.3152	4.38e-31	8.26e-30	59.6577	Down-Regulated
GFRA2	-2.1312	-0.92	-11.063	6.56e-26	8.51e-25	47.8482	Down-Regulated
FCER1A	-2.12589	2.7848	-7.02744	6.02e-12	2.66e-11	16.1366	Down-Regulated
FCN1	-2.10918	2.51732	-10.2745	7.64e-23	8.06e-22	40.8612	Down-Regulated
DOK2	-2.10216	4.38057	-13.5099	2.65e-36	7.1e-35	71.5793	Down-Regulated
CASS4	-2.10158	2.1081	-13.1536	1.01e-34	2.48e-33	67.961	Down-Regulated
CLEC4E	-2.10095	1.80018	-10.6881	1.95e-24	2.29e-23	44.4922	Down-Regulated
CD300LF	-2.08853	3.46264	-12.5037	6.85e-32	1.36e-30	61.4976	Down-Regulated
CX3CR1	-2.05608	1.4705	-8.69643	3.62e-17	2.5e-16	27.9546	Down-Regulated
ALOX5	-2.05457	5.23773	-12.8908	1.45e-33	3.23e-32	65.3257	Down-Regulated
AMICA1	-2.05202	2.96013	-12.6641	1.4e-32	2.9e-31	63.0765	Down-Regulated
CLEC6A	-2.05044	-1.14065	-8.71707	3.61e-17	2.49e-16	27.9716	Down-Regulated
RTN1	-2.04963	1.49483	-10.9853	1.31e-25	1.66e-24	47.16	Down-Regulated
GIMAP5	-2.03501	0.0670491	-11.6206	3.54e-28	5.44e-27	53.0203	Down-Regulated
FPR1	-2.03205	3.73515	-10.9329	2.12e-25	2.64e-24	46.6868	Down-Regulated
RGS13	-2.02983	-1.17076	-9.74386	7.46e-21	6.8e-20	36.3319	Down-Regulated
AQP9	-2.02475	3.14828	-9.76695	6.03e-21	5.53e-20	36.541	Down-Regulated
HPGDS	-2.01697	2.15264	-9.07456	1.82e-18	1.38e-17	30.9029	Down-Regulated
SIGLEC6	-2.01038	-0.269118	-8.50353	1.65e-16	1.08e-15	26.4582	Down-Regulated
TRPV2	-2.00258	4.4824	-16.0133	5.72e-48	3.55e-46	98.2579	Down-Regulated
C1orf162	-1.96556	4.41247	-14.3245	5.31e-40	1.83e-38	80.0325	Down-Regulated
SYNE3	-1.9555	0.558704	-12.8567	2.03e-33	4.49e-32	64.9862	Down-Regulated
TLR4	-1.914	3.31053	-12.2263	1.05e-30	1.92e-29	58.7952	Down-Regulated
GYPC	-1.90799	4.13876	-16.2724	3.19e-49	2.18e-47	101.126	Down-Regulated
C1QB	-1.89261	8.58166	-10.5738	5.42e-24	6.18e-23	43.479	Down-Regulated
PTGER4	-1.89256	3.31847	-12.1568	2.06e-30	3.72e-29	58.1244	Down-Regulated
SCIMP	-1.87717	2.37293	-11.3108	6.51e-27	9.18e-26	50.1371	Down-Regulated
NCF2	-1.86669	5.37145	-12.6132	2.32e-32	4.73e-31	62.5738	Down-Regulated
C1QA	-1.86398	8.67824	-10.9858	1.31e-25	1.65e-24	47.1652	Down-Regulated
LYZ	-1.86344	9.14501	-8.31726	6.59e-16	4.08e-15	25.0953	Down-Regulated
DPT	-1.84203	4.86034	-8.75232	2.34e-17	1.64e-16	28.3844	Down-Regulated
CCDC170	-1.83463	1.48226	-8.23369	1.23e-15	7.45e-15	24.4785	Down-Regulated
FLI1	-1.82926	3.00233	-14.8861	1.31e-42	5.55e-41	85.9963	Down-Regulated
PTPRO	-1.81675	1.23153	-10.4701	1.36e-23	1.51e-22	42.5665	Down-Regulated
C10orf128	-1.80146	2.98955	-13.5266	2.23e-36	6.03e-35	71.7499	Down-Regulated
LILRA1	-1.78996	-0.0863647	-11.5384	7.79e-28	1.17e-26	52.2405	Down-Regulated
MNDA	-1.77928	4.5629	-10.3158	5.32e-23	5.66e-22	41.2188	Down-Regulated
ROS1	-1.77576	4.04156	-5.8588	7.87e-09	2.6e-08	9.13179	Down-Regulated
MS4A14	-1.76954	0.569104	-9.7111	9.67e-21	8.72e-20	36.0751	Down-Regulated
SPI1	-1.76643	5.78672	-11.5985	4.37e-28	6.67e-27	52.8129	Down-Regulated
CEACAM21	-1.76504	1.91783	-10.3313	4.64e-23	4.96e-22	41.3538	Down-Regulated
P2RY12	-1.76103	0.746202	-7.42113	4.26e-13	2.08e-12	18.7329	Down-Regulated
ACSM5	-1.75313	-0.912154	-8.17891	1.91e-15	1.13e-14	24.0516	Down-Regulated
SLCO2B1	-1.75137	4.59183	-10.4451	1.7e-23	1.87e-22	42.3471	Down-Regulated
TMEM236	-1.74008	-0.52236	-8.23707	1.2e-15	7.28e-15	24.5033	Down-Regulated
ABCA6	-1.72806	0.154246	-10.0776	4.24e-22	4.25e-21	39.1669	Down-Regulated
PILRA	-1.72748	3.97337	-11.9054	2.34e-29	3.94e-28	55.7136	Down-Regulated
TM6SF1	-1.70047	2.02301	-11.1513	2.86e-26	3.83e-25	48.6718	Down-Regulated
TYROBP	-1.69323	7.85004	-11.0286	8.84e-26	1.13e-24	47.5534	Down-Regulated
CD33	-1.69103	1.39505	-10.5793	5.16e-24	5.9e-23	43.528	Down-Regulated
P2RY14	-1.6761	1.85386	-11.4099	2.58e-27	3.73e-26	51.0543	Down-Regulated
TMEM255A	-1.67492	0.936709	-8.04878	4.85e-15	2.78e-14	23.1312	Down-Regulated
LY86	-1.67422	4.36191	-10.3659	3.42e-23	3.69e-22	41.655	Down-Regulated
CYBB	-1.66745	5.98393	-9.09757	1.51e-18	1.15e-17	31.0853	Down-Regulated
ZEB2	-1.66717	2.57839	-12.3311	3.75e-31	7.13e-30	59.8127	Down-Regulated
SLC31A2	-1.66568	1.4083	-12.0656	4.99e-30	8.81e-29	57.2461	Down-Regulated
GIMAP4	-1.66144	5.35531	-13.2344	4.46e-35	1.11e-33	68.7769	Down-Regulated
SELPLG	-1.65593	5.45915	-11.9745	1.2e-29	2.07e-28	56.3732	Down-Regulated
HLA-DRB5	-1.64854	9.0506	-7.60946	1.14e-13	5.83e-13	20.0289	Down-Regulated
LILRA6	-1.64727	1.30586	-9.63459	1.84e-20	1.62e-19	35.4399	Down-Regulated
ARHGEF6	-1.64364	3.52673	-12.4899	7.85e-32	1.55e-30	61.3625	Down-Regulated
CXCL12	-1.64282	3.97528	-9.44748	8.72e-20	7.3e-19	33.9019	Down-Regulated
SIGLEC14	-1.63349	2.56483	-8.15694	2.3e-15	1.35e-14	23.8745	Down-Regulated
SLC7A7	-1.6332	4.35167	-12.2126	1.19e-30	2.19e-29	58.663	Down-Regulated
CDK15	-1.63239	-1.87617	-8.16297	2.1e-15	1.24e-14	23.9548	Down-Regulated
BTK	-1.62981	3.07847	-10.9474	1.86e-25	2.32e-24	46.8172	Down-Regulated
LST1	-1.62117	4.33213	-10.4208	2.11e-23	2.31e-22	42.1342	Down-Regulated
HCK	-1.61688	4.9148	-10.0571	5.06e-22	5.04e-21	38.992	Down-Regulated
FCGR3A	-1.61205	6.53582	-9.38883	1.42e-19	1.17e-18	33.4243	Down-Regulated
SIGLEC1	-1.61135	3.32983	-8.43418	2.72e-16	1.74e-15	25.9665	Down-Regulated
CADM3	-1.56828	0.594818	-6.52592	1.49e-10	5.84e-10	12.9967	Down-Regulated
KCNA3	-1.56146	1.86316	-6.88044	1.57e-11	6.7e-11	15.1968	Down-Regulated
CLEC4D	-1.54414	-0.985109	-7.48757	2.71e-13	1.34e-12	19.1794	Down-Regulated
CD163	-1.53983	5.31854	-7.98981	7.46e-15	4.21e-14	22.7067	Down-Regulated
HDC	-1.53458	0.627485	-6.65993	6.44e-11	2.6e-10	13.8167	Down-Regulated
NCKAP1L	-1.53121	3.68166	-9.98882	9.1e-22	8.88e-21	38.4105	Down-Regulated
CST6	-1.51322	4.60329	-5.22734	2.41e-07	6.87e-07	5.81458	Down-Regulated
NFAM1	-1.50646	2.92744	-9.38675	1.44e-19	1.18e-18	33.4075	Down-Regulated
HLA-DOA	-1.49867	5.37278	-7.95835	9.38e-15	5.25e-14	22.4812	Down-Regulated
ITGAL	-1.47919	4.03088	-9.44596	8.83e-20	7.38e-19	33.8895	Down-Regulated
P2RX1	-1.47588	1.29414	-9.06566	1.95e-18	1.48e-17	30.8324	Down-Regulated
CD69	-1.46718	3.24508	-7.96389	9.01e-15	5.05e-14	22.5209	Down-Regulated
NCF1	-1.46577	1.92416	-8.98095	3.85e-18	2.85e-17	30.1642	Down-Regulated
SIRPB2	-1.46565	1.68218	-8.99098	3.55e-18	2.64e-17	30.243	Down-Regulated
MS4A4A	-1.46451	4.57751	-8.93455	5.57e-18	4.08e-17	29.8001	Down-Regulated
EVI2B	-1.44669	5.12256	-10.0517	5.3e-22	5.27e-21	38.9461	Down-Regulated
PDCD1LG2	-1.44533	2.63301	-8.28667	8.29e-16	5.1e-15	24.8689	Down-Regulated
SIRPA	-1.43972	5.02939	-10.365	3.45e-23	3.72e-22	41.647	Down-Regulated
IL1B	-1.43364	2.56889	-7.45634	3.31e-13	1.63e-12	18.9809	Down-Regulated
BCL2A1	-1.4307	4.57052	-8.98199	3.82e-18	2.83e-17	30.1724	Down-Regulated
FCER1G	-1.42627	7.24754	-9.84656	3.07e-21	2.88e-20	37.2083	Down-Regulated
PPP1R16B	-1.42038	2.78203	-8.67908	4.14e-17	2.84e-16	27.8217	Down-Regulated
RASSF2	-1.42013	4.15319	-10.3059	5.8e-23	6.16e-22	41.1331	Down-Regulated
CRTAM	-1.419	1.01127	-8.0405	5.16e-15	2.95e-14	23.0689	Down-Regulated
C1QC	-1.40572	8.57237	-8.103	3.25e-15	1.89e-14	23.5238	Down-Regulated
DNAJC5B	-1.4049	1.0742	-7.46375	3.14e-13	1.55e-12	19.0312	Down-Regulated
C16orf54	-1.39253	2.77039	-8.40221	3.47e-16	2.2e-15	25.7273	Down-Regulated
HLA-DPA1	-1.38567	7.88317	-7.79739	3e-14	1.61e-13	21.3388	Down-Regulated
PIK3R5	-1.38284	2.46017	-9.70063	1.06e-20	9.5e-20	35.9879	Down-Regulated
FCGR1B	-1.3771	-0.148484	-8.14648	2.36e-15	1.39e-14	23.8401	Down-Regulated
GPR65	-1.37551	1.9601	-9.30804	2.74e-19	2.2e-18	32.7701	Down-Regulated
PLA2G2A	-1.365	1.68347	-4.26865	2.3e-05	5.35e-05	1.44211	Down-Regulated
HLA-DRA	-1.3577	11.5653	-7.98965	7.47e-15	4.21e-14	22.7055	Down-Regulated
BHLHE41	-1.34057	3.80809	-7.92674	1.18e-14	6.55e-14	22.2553	Down-Regulated
SIGLEC7	-1.33993	1.94767	-8.02908	5.6e-15	3.19e-14	22.9891	Down-Regulated
P2RX7	-1.33882	2.27485	-8.23336	1.24e-15	7.47e-15	24.4761	Down-Regulated
LCP1	-1.33724	6.82928	-8.95803	4.62e-18	3.4e-17	29.9842	Down-Regulated
SLA	-1.32961	3.58813	-9.30258	2.87e-19	2.3e-18	32.7261	Down-Regulated
P2RY13	-1.3193	2.6223	-7.25761	1.29e-12	6.03e-12	17.647	Down-Regulated
GAS7	-1.31918	3.20447	-8.65274	5.08e-17	3.46e-16	27.6202	Down-Regulated
LAPTM5	-1.31903	8.04542	-9.62148	2.05e-20	1.8e-19	35.3315	Down-Regulated
RGS18	-1.31864	1.3547	-7.72301	5.1e-14	2.68e-13	20.8173	Down-Regulated
CD37	-1.3163	4.53245	-8.75931	2.21e-17	1.55e-16	28.4383	Down-Regulated
TLR7	-1.28537	1.70234	-7.0723	4.46e-12	1.99e-11	16.4302	Down-Regulated
VNN2	-1.28216	2.36487	-6.84392	1.99e-11	8.38e-11	14.967	Down-Regulated
LAIR1	-1.28207	3.73798	-8.46525	2.15e-16	1.39e-15	26.1996	Down-Regulated
DOCK8	-1.27775	3.31191	-9.05536	2.12e-18	1.6e-17	30.7509	Down-Regulated
IRF8	-1.27427	3.77637	-8.21147	1.45e-15	8.74e-15	24.3153	Down-Regulated
FCGR1A	-1.27216	2.62092	-7.88083	1.65e-14	8.99e-14	21.9286	Down-Regulated
TFEC	-1.27196	1.64275	-7.39201	5.15e-13	2.5e-12	18.5458	Down-Regulated
PTAFR	-1.27012	4.32228	-7.86456	1.85e-14	1.01e-13	21.8132	Down-Regulated
LRRC25	-1.26494	3.5284	-8.49764	1.68e-16	1.1e-15	26.4433	Down-Regulated
HLA-DQA1	-1.26172	6.55525	-6.51133	1.63e-10	6.36e-10	12.9094	Down-Regulated
HLA-DPB1	-1.26151	8.63312	-7.60039	1.21e-13	6.19e-13	19.9663	Down-Regulated
CSF2RB	-1.2611	3.77853	-8.26262	9.93e-16	6.06e-15	24.6915	Down-Regulated
HSD11B1	-1.25613	3.48096	-7.48701	2.67e-13	1.33e-12	19.1894	Down-Regulated
CCL18	-1.25318	7.11852	-5.12343	4.11e-07	1.15e-06	5.30148	Down-Regulated
SHISA3	-1.24275	2.05509	-3.23992	0.00126516	0.00237928	-2.32081	Down-Regulated
CMKLR1	-1.23603	3.26491	-7.53106	1.97e-13	9.88e-13	19.4901	Down-Regulated
CPVL	-1.23109	4.76612	-7.03111	5.85e-12	2.59e-11	16.1633	Down-Regulated
CD1C	-1.22619	2.81127	-5.04804	6e-07	1.64e-06	4.93511	Down-Regulated
FXYD4	-1.21765	0.74495	-3.30674	0.00100761	0.0019202	-2.10533	Down-Regulated
SLC8A1	-1.21278	0.89987	-8.44121	2.58e-16	1.65e-15	26.0191	Down-Regulated
CD53	-1.2112	6.52098	-8.58315	8.7e-17	5.83e-16	27.0901	Down-Regulated
CCL21	-1.20858	6.62342	-5.37655	1.11e-07	3.26e-07	6.56771	Down-Regulated
TMEM52B	-1.20361	-0.0214253	-7.09248	3.9e-12	1.75e-11	16.5614	Down-Regulated
DOCK2	-1.19605	2.89565	-7.78852	3.2e-14	1.71e-13	21.2764	Down-Regulated
GAPT	-1.19312	1.03346	-6.48517	1.92e-10	7.43e-10	12.7512	Down-Regulated
PTPRC	-1.18591	4.65451	-7.08329	4.14e-12	1.86e-11	16.5016	Down-Regulated
TNFAIP8L2	-1.17925	3.93238	-8.24968	1.09e-15	6.65e-15	24.5962	Down-Regulated
RCSD1	-1.17781	3.25452	-8.61668	6.71e-17	4.53e-16	27.3451	Down-Regulated
ITGAM	-1.17773	3.84327	-6.74603	3.72e-11	1.53e-10	14.3523	Down-Regulated
CLEC10A	-1.17519	2.98905	-5.99942	3.51e-09	1.2e-08	9.91627	Down-Regulated
SIGLEC9	-1.17085	2.42795	-7.54427	1.8e-13	9.04e-13	19.5806	Down-Regulated
PM20D1	-1.15817	-1.91671	-5.58014	3.74e-08	1.16e-07	7.63374	Down-Regulated
CEACAM4	-1.15637	1.26366	-5.61261	3.11e-08	9.71e-08	7.79704	Down-Regulated
CYSLTR2	-1.14538	0.0771229	-7.20221	1.87e-12	8.66e-12	17.2804	Down-Regulated
CYSLTR1	-1.1377	1.69894	-6.50221	1.72e-10	6.71e-10	12.8542	Down-Regulated
HLA-DQB1	-1.13312	7.27755	-5.70654	1.85e-08	5.9e-08	8.30095	Down-Regulated
KLHL6	-1.11909	2.14426	-6.92544	1.17e-11	5.05e-11	15.4846	Down-Regulated
IL16	-1.1126	2.38205	-7.88218	1.63e-14	8.91e-14	21.9382	Down-Regulated
MPEG1	-1.09291	4.81251	-6.99017	7.66e-12	3.36e-11	15.8993	Down-Regulated
SASH3	-1.08098	4.8011	-7.61215	1.12e-13	5.72e-13	20.0475	Down-Regulated
LAT2	-1.07887	3.61147	-8.24609	1.12e-15	6.83e-15	24.5697	Down-Regulated
FGD2	-1.07886	2.03897	-7.19052	2.03e-12	9.33e-12	17.2034	Down-Regulated
CD4	-1.07773	6.07966	-7.70515	5.79e-14	3.03e-13	20.6926	Down-Regulated
C1orf186	-1.06981	1.02058	-4.87219	1.43e-06	3.78e-06	4.09958	Down-Regulated
ICOS	-1.06768	1.37457	-5.72894	1.63e-08	5.23e-08	8.42195	Down-Regulated
AIF1	-1.05394	6.05048	-7.39109	5.19e-13	2.51e-12	18.5396	Down-Regulated
CCR1	-1.04836	4.26845	-6.79909	2.65e-11	1.11e-10	14.6846	Down-Regulated
PLEK	-1.0442	4.96585	-6.48254	1.95e-10	7.54e-10	12.7354	Down-Regulated
PTGDR	-1.02743	-0.828032	-5.75145	1.44e-08	4.65e-08	8.54335	Down-Regulated
BIN2	-1.02145	3.32005	-7.36306	6.28e-13	3.02e-12	18.3511	Down-Regulated
PRKCB	-1.01515	2.13685	-6.33158	4.9e-10	1.83e-09	11.8341	Down-Regulated
CLEC4A	-1.01263	3.50222	-6.69409	5.18e-11	2.11e-10	14.0292	Down-Regulated
WDFY4	-1.00543	2.24062	-5.56405	4.05e-08	1.25e-07	7.54117	Down-Regulated
GNG2	-1.00194	2.91669	-8.34268	5.44e-16	3.39e-15	25.2839	Down-Regulated
