# Supplementary material for: ZFP36 loss-mediated BARX1 stabilization promotes malignant phenotypes by transactivating master oncogenes in NSCLC
Source: Cell Death Dis. 2023 Aug 16;14(8):527. doi: 10.1038/s41419-023-06044-z (PMC10432398; doi:10.1038/s41419-023-06044-z)
Supplement: Supplementary file 3 — Supplementary file 2 [file 41419_2023_6044_MOESM3_ESM.xlsx]

## Sheet: Sheet1
CHIP-ATLAS|GTRD|DEGS
RAD51AP1
HYAL2
CDC25C
BZW2
TOP2A
TICRR
CENPE
CDCA2
TOM1L2
UBE2C
ARRDC4
CENPF
LMO7
FBXO16
ZNF106
BUB1B
DNAH2
ITPRIP
POC1A
PRR11
H2AFX
HJURP
OASL
TPX2
HMBS
ZBTB4
CBX3
FLAD1
ATP8A1
CDCA3
KLF9
CASZ1
PODNL1
E2F2
ESPL1
TDRKH
MTBP
CCHCR1
CIT
EPB41L5
MST1
KPNA2
APOC1
HSPB6
ZWINT
CYB5A
TEF
CCDC146
SUGCT
CDON
ARHGAP11A
RBMS2
LRRC49
ACSL1
SPC24
SERTAD1
ALDOA
LPXN
CFAP61
FANCG
PDIA4
ANO6
NEK2
DEPDC1B
CDC20
ATAD5
PPFIBP1
GMDS
TARS2
TLE4
PSRC1
KCNAB2
HIST3H2A
HIST1H2BL
MMP9
CDC45
PLK4
KIF18A
ASPM
TXNDC17
ILF2
FOXA3
SPAG5
TRIM37
RGS9BP
MCM4
